# Supplementary material for: Relationship between ultra-widefield optical coherence tomography and ophthalmoscopy for detecting posterior inflammation in posterior uveitis and panuveitis
Source: PLoS One. 2023 Feb 10;18(2):e0281714. doi: 10.1371/journal.pone.0281714 (PMC9916645; doi:10.1371/journal.pone.0281714)
Supplement: S1 File — (XLSX) [file pone.0281714.s001.xlsx]

## Sheet: 元データ
ID	desesase	age	SEX(M:1F:2)	L:2/R1	W-OCT:VO	W-OCT:Cell	Medical Record:VO	Medical Record:Cell	VA	logmar	IOP	RefS	RefC	ES	Fluorescence	Wide Fluorescence	leak(+:１/-:０)
1	VKH	60	2	1	0	0	0	0	0.8	0.09691	14	1.25	-0.75	0.875	FAIA	topcon	1
2	VKH	60	2	2	0	0	0	0	0.8	0.09691	18	1	-0.75	0.625	FAIA	topcon	0
3	uveitis	66	2	1	0	0	0	1	1.2	-0.0791812	16	-5	-0.75	-5.375	FAIA	HRA	0
4	uveitis	66	2	2	0	0	0	1	1.2	-0.0791812	14	-6	0	-6	FAIA	HRA	1
5	salcoidosis	83	2	1	0	0	1	0	0.7	0.154902	14	0.7	-2	-0.3	NA	NA
6	salcoidosis	83	2	2	0	0	0	0	0.6	0.221849	20	0.5	-2	-0.5	NA	NA
7	HAU	58	2	1	0	1	1	0	0.6	0.221849	10	-0.75	-3.5	-2.5	FAIA	NA
8	HAU	58	2	2	1	1	1	0	1.2	-0.0791812	11	0.25	-1.25	-0.375	FAIA	NA
9	salcoidosis	77	2	1	1	1	0	1	1.2	-0.0791812	12	-1.25	-2	-2.25	FAIA	HRA	1
10	salcoidosis	77	2	2	0	0	0	1	0.7	0.154902	12	-1.25	-1.5	-2	FAIA	HRA	1
11	salcoidosis	37	1	1	0	0	1	1	1	0	13	-7.5	0	-7.5	FAIA	topcon	1
12	salcoidosis	37	1	2	1	1	0	1	1.5	-0.176091	13	-7.5	0	-7.5	FAIA	topcon	1
13	Bechet	31	1	1	1	1	1	1	0.5	0.30103	13	-10	0	-10	FA	optos	1
14	Bechet	31	1	2	1	1	1	1	0.8	0.09691	13	-9.5	-1.5	-10.25	FA	optos	1
15	uveitis	22	1	1	0	0	0	0	1.5	-0.176091	17	-4	-1	-4.5	FA	optos	0
16	uveitis	22	1	2	0	0	0	0	1.5	-0.176091	13	-3.5	-1.5	-4.25	FA	optos	0
17	syphilis	56	1	1	1	1	0	1	0.4	0.39794	12	-4.25		-4.25	NA	NA
18	syphilis	56	1	2	1	1	0	0	1.5	-0.176091	13	-1.5	-0.5	-1.75	NA	NA
19	uveitis	45	2	2	0	1	0	0	1.2	-0.0791812	15	-7.5	-1	-8	FA	optos	0
20	salcoidosis	87	1	1	0	0	0	0	0.4	0.39794	10	2.5	-1	2	FA	optos	0
21	salcoidosis	87	1	2	0	0	0	0	0.5	0.30103	10	3.5	0	3.5	FA	optos	0
22	uveitis	17	2	1	0	0	0	0	1.5	-0.176091	15	-0.75	-0.5	-1	NA	NA
23	uveitis	17	2	2	0	0	0	0	1.5	-0.176091	19	-1	-0.5	-1.25	NA	NA
24	syphilis	84	1	1	0	0	0	0	1.2	-0.0791812	12	-0.5		-0.5	FAIA	HRA	0
25	syphilis	84	1	2	0	0	0	1	0.01	2	9	-0.25	-0.75	-0.625	FAIA	HRA	0
26	ANR	58	1	1	1	1	0	0	1.5	-0.176091	18	1.5	-1.25	0.875	FA	optos	0
27	ANR	58	1	2	1	1	0	0	0.4	0.39794	10	4	-2.75	2.625	FA	optos	1
28	VKH	57	2	1	1	1	0	0	1.5	-0.176091	20	-1.5	-1	-2	FAIA	NA
29	VKH	57	2	2	1	1	0	0	1.2	-0.0791812	16	-0.25	-0.5	-0.5	FAIA	NA
30	uveitis	78	1	1	1	1	0	0	0.8	0.09691	12	2.5	-1	2	FA	topcon	0
31	uveitis	78	1	2	0	0	0	0	0.8	0.09691	10	2.5	-0.75	2.125	FA	topcon	0
32	syphilis	65	1	1	1	1	0	0	1	0	12	1.5	-1.5	0.75	FAIA	HRA	0
33	syphilis	65	1	2	0	1	0	0	0.01	2	12	-0.5	-1.5	-1.25	FAIA	HRA	0
34	Sympathetic Uveitis	87	1	1	0	1	1	0	0.9	0.0457575	25	1	-1.75	0.125	FAIA	HRA	0
35	Sympathetic Uveitis	87	1	2	0	1	0	0	0.1	1	14		-1.75	-0.875	FAIA	HRA	1
36	VKH	42	2	1	0	1	0	0	1	0	16	-4	-0.5	-4.25	FAIA	HRA	1
37	VKH	42	2	2	0	1	0	0	0.8	0.09691	14	-4.75	-0.5	-5	FAIA	HRA	1
38	uveitis	6	1	1	0	1	1	0	1	0	11	2.5	0	2.5	NA	NA
39	uveitis	6	1	2	0	1	0	0	1.5	-0.176091	11	1	0	1	NA	NA
40	uveitis	65	1	1	0	0	1	0	0.9	0.0457575	10	-5.75	-0.75	-6.125	FA	optos	1
41	salcoidosis	56	2	1	0	0	1	0	1	0	12	-0.25	0	-0.25	FAIA	topcon	1
42	salcoidosis	56	2	2	0	0	1	0	0.8	0.09691	9	-0.5	0	-0.5	FAIA	topcon	1
43	uveitis	52	1	1	1	1	0	0	0.7	0.154902	12	1.5	0	1.5	FAIA	NA
44	uveitis	15	2	1	0	1	0	0	1.2	-0.0791812	13	-0.75	0	-0.75	FAIA	HRA	1
45	uveitis	15	2	2	0	1	0	1	0.2	0.69897	14	-0.75	-0.75	-1.125	FAIA	HRA	1
46	salcoidosis	49	1	1	0	0	0	0	1.2	-0.0791812	9	-2.5	0	-2.5	NA	NA
47	salcoidosis	49	1	2	0	0	0	0	1	0	9	-1.5	0	-1.5	NA	NA
48	uveitis	70	1	2	0	1	0	0	0.2	0.69897	11	-1.5	-0.75	-1.875	NA	NA
49	uveitis	16	1	1	0	1	0	0	1.5	-0.176091	12	-0.25	0	-0.25	NA	NA
50	uveitis	16	1	2	0	1	0	0	1.5	-0.176091	14	-0.25	0	-0.25	NA	NA
51	uveitis	15	2	1	0	1	0	0	1.5	-0.176091	15	-0.75	0	-0.75	NA	NA
52	uveitis	15	2	2	0	1	0	0	1.5	-0.176091	15	-0.75	0	-0.75	NA	NA
53	VKH	64	2	1	1	1	0	0	0.9	0.0457575	14	1.25	-0.5	1	FAIA	HRA	1
54	VKH	64	2	2	1	1	0	0	0.5	0.30103	13	1.25	-1	0.75	FAIA	HRA	1
55	uveitis	64	2	1	0	0	0	0	1	0	16	0.5	-0.5	0.25	FAIA	NA
56	uveitis	64	2	2	0	0	0	0	0.4	0.39794	15	-1	0	-1	FAIA	NA
57	syphilis	71	2	1	0	1	1	1	0.7	0.154902	14	-0.25	-0.5	-0.5	FA	optos	1
58	syphilis	71	2	2	0	1	0	1	1	0	8	-1.5	-0.5	-1.75	FA	optos	1
59	uveitis	75	1	1	0	1	0	1	1.2	-0.0791812	12	0.5	-0.75	0.125	FAIA	NA
60	uveitis	75	1	2	0	0	0	0	1.5	-0.176091	15	-0.25	-1.5	-1	FAIA	NA
61	VKH	54	1	1	0	1	0	0	1.2	-0.0791812	12	0.5	-0.75	0.125	FAIA	NA
62	VKH	54	1	2	0	1	0	0	1.5	-0.176091	15	-0.25	-1.5	-1	FAIA	NA
63	VKH	46	1	1	0	1	0	0	1	0	14	-4.75	-0.75	-5.125	FAIA	HRA	1
64	VKH	46	1	2	0	1	0	0	1	0	14	-5.5	-0.75	-5.875	FAIA	HRA	1
65	uveitis	68	1	1	0	1	0	0	0.7	0.154902	18	-2.25	-2	-3.25	NA	NA
66	uveitis	68	1	2	0	1	1	1	0.9	0.0457575	13	-1.25	-2	-2.25	NA	NA
67	uveitis	73	1	1	0	1	0	1	0.7	0.154902	9		-0.75	-0.375	FA	topcon	1
68	uveitis	73	1	2	0	1	0	0	0.7	0.154902	10	1.75	-1	1.25	FA	topcon	1
69	syphilis	56	2	1	0	1	0	0	1.2	-0.0791812	15	-3	0	-3	FAIA	HRA	0
70	syphilis	56	2	2	0	1	1	1	0.5	0.30103	12	-3.5	0	-3.5	FAIA	HRA	1
71	uveitis	54	2	1	0	1	1	1	0.3	0.522879	14	-3	-1	-3.5	FA	optos	1
72	uveitis	54	2	2	0	0	0	0	0.15	0.823909	15	0.5	-1.5	-0.25	FA	optos	1
73	uveitis	28	1	1	0	1	0	0	1.5	-0.176091	35	-1	-1.5	-1.75	NA	NA
74	uveitis	28	1	2	0	0	0	0	1.5	-0.176091	16	-1	-0.75	-1.375	NA	NA
75	uveitis	72	2	1	0	0	0	0	1.5	-0.176091	15	1.5		1.5	FA	optos	0
76	uveitis	72	2	2	0	0	0	0	0.8	0.09691	15	0.35	-1	-0.15	FA	optos	0
77	uveitis	83	1	1	0	0	0	0	1	0	8	0.5	-1	0	FA	optos	1
78	uveitis	83	1	2	0	1	0	0	1.2	-0.0791812	9	0.25	-0.75	-0.125	FA	optos	1
79	VKH	43	1	1	1	1	0	1	1.2	-0.0791812	10	-1.5	-0.75	-1.875	FAIA	HRA	1
80	VKH	43	1	2	1	1	0	0	1.2	-0.0791812	10		-0.5	-0.25	FAIA	HRA	1
81	uveitis	24	1	1	0	1	0	1	1.5	-0.176091	11	0.5	-1	0	FA	optos	1
82	uveitis	24	1	2	0	1	0	0	1.5	-0.176091	12	1	-1.5	0.25	FA	optos	1
83	uveitis	14	2	1	0	0	0	0	1.5	-0.176091	23	-0.5	0	-0.5	NA	NA
84	uveitis	14	2	2	0	0	0	0	1.5	-0.176091	23	-0.25	0	-0.25	NA	NA
85	scleritis	24	2	1	0	1	0	0	1.5	-0.176091	9	-6	-0.5	-6.25	NA	NA
86	scleritis	24	2	2	0	0	0	0	1.5	-0.176091	10	-6.25	-1	-6.75	NA	NA
87	uveitis	13	2	1	0	1	0	1	1.2	-0.0791812	11	0.25	0	0.25	FA	topcon	1
88	uveitis	13	2	2	0	1	0	1	1.5	-0.176091	13	0.5	0	0.5	FA	topcon	1
89	uveitis	71	2	1	0	0	0	1	0.6	0.221849	18	2.25	-1	1.75	NA	NA
90	uveitis	71	2	2	0	1	0	1	0.7	0.154902	16	2.25	-1.25	1.625	NA	NA
91	uveitis	51	1	1	1	1	0	0	1.5	-0.176091	9	-1.25	-0.75	-1.625	FAIA	HRA	1
92	uveitis	51	1	2	1	1	1	1	0.3	0.522879	8	-2.25	0	-2.25	FAIA	HRA	1
93	uveitis	56	2	1	0	0	0	0	0.04	1.39794	14	7.5	0	7.5	NA	NA
94	uveitis	56	2	2	0	0	0	0	1.5	-0.176091	13	-5.75	-0.5	-6	NA	NA
95	uveitis	73	1	1	0	0	0	0	1	0	12	-10.5	0	-10.5	FAIA	HRA	1
96	uveitis	73	1	2	0	0	0	0	0.9	0.0457575	11	-4.5	0	-4.5	FAIA	HRA	1
97	salcoidosis	68	2	1	0	0	0	0	0.6	0.221849	15	1.25	-1.5	0.5	NA	NA
98	salcoidosis	68	2	2	0	0	0	0	0.8	0.09691	13	1.25	-0.75	0.875	NA	NA
99	uveitis	54	2	1	0	0	0	1	0.4	0.39794	16		-1.75	-0.875	FAIA	HRA	1
100	uveitis	54	2	2	1	1	0	1	0.4	0.39794	13	-0.25	-1.5	-1	FAIA	HRA	1
101	scleritis	71	2	1	1	0	0	0	1	0	14		-1	-0.5	FA	optos	0
102	scleritis	71	2	2	0	0	0	0	0.9	0.0457575	12	0.5	-3.5	-1.25	FA	optos	0
103	VKH	47	1	1	0	0	0	0	1.5	-0.176091	13	0.25	-0.75	-0.125	FAIA	HRA	0
104	VKH	47	1	2	0	0	0	0	1.5	-0.176091	14	0.75	-0.75	0.375	FAIA	HRA	0
105	uveitis	35	2	1	0	0	0	1	1	0	12	-9.5	0	-9.5	FA	optos	1
106	uveitis	35	2	2	1	1	0	0	0.9	0.0457575	15	-10	0	-10	FA	optos	0
107	CMV	73	1	1	1	1	1	1	0.07	1.1549	13	7.5	0.25	7.625	NA	NA
108	CMV	73	1	2	0	0	0	0	1	0	17	2.5	-0.5	2.25	NA	NA
109	ANR	17	1	1	1	1	0	1	0.3	0.522879	11	-0.5	-2	-1.5	FA	optos	1
110	ANR	17	1	2	0	0	0	0	1.5	-0.176091	12	0	0	0	FA	optos	0
111	uveitis	74	2	1	1	1	0	1	1.2	-0.0791812	11	3	-1.5	2.25	NA	NA
112	uveitis	74	2	2	1	1	0	1	1.2	-0.0791812	11	3	-1.5	2.25	NA	NA
113	salcoidosis	81	2	1	0	0	0	1	1.2	-0.0791812	16	0.75	-1	0.25	FAIA	NA
114	salcoidosis	81	2	2	0	0	0	1	0.4	0.39794	24	1	-2	0	FAIA	NA
115	uveitis	18	1	1	1	1	0	1	1.5	-0.176091	10	-1.75	-0.5	-2	FAIA	HRA	1
116	uveitis	18	1	2	0	0	0	0	1.5	-0.176091	11	-2	-0.5	-2.25	FAIA	HRA	0
117	uveitis	60	1	1	1	0	1	0	1	0	15	-5	-1	-5.5	FA	optos	0
118	uveitis	60	1	2	0	0	0	0	1.2	-0.0791812	15	-4.75	-1	-5.25	FA	optos	0
119	uveitis	74	1	1	0	0	0	1	0.8	0.09691	17	-0.5	-1	-1	NA	NA
120	uveitis	74	1	2	0	1	0	1	1	0	20	0.75	-0.5	0.5	NA	NA
121	uveitis	32	2	1	0	0	0	1	1.5	-0.176091	11	-2	0	-2	FAIA	HRA	1
122	uveitis	32	2	2	0	1	0	0	1.5	-0.176091	10	-1	-0.75	-1.375	FAIA	HRA	1
123	VKH	52	2	1	0	1	0	0	0.4	0.39794	11	2.75	-3	1.25	FAIA	HRA	0
124	VKH	52	2	2	0	1	0	0	1.2	-0.0791812	11	0.75	-3	-0.75	FAIA	HRA	0
125	uveitis	79	1	1	0	0	0	0	1	0	16	3.5	-2.5	2.25	FAIA	topcon	1
126	uveitis	79	1	2	0	0	1	1	0.6	0.221849	15	2.5	-1	2	FAIA	topcon	0
127	uveitis	80	2	1	0	0	0	0	0.5	0.30103	15	-1.25	-3.5	-3	FAIA	NA
128	uveitis	80	2	2	1	1	0	0	0.7	0.154902	17	-1.75	-2.5	-3	FAIA	NA
129	uveitis	18	2	1	0	1	0	1	1.2	-0.0791812	15	-1.25	0	-1.25	FAIA	HRA	1
130	uveitis	18	2	2	0	1	0	1	0.9	0.0457575	13	-1.25	-1.25	-1.875	FAIA	HRA	1
131	uveitis	58	2	1	0	0	0	0	1.5	-0.176091	13	1.5	0	1.5	NA	NA
132	uveitis	58	2	2	0	0	1	1	1.5	-0.176091	31	0.5	-0.75	0.125	NA	NA
